# Supplementary material for: Comparing Bayesian and non-Bayesian accounts of human confidence reports
Source: PLoS Comput Biol. 2018 Nov 13;14(11):e1006572. doi: 10.1371/journal.pcbi.1006572 (PMC6258566; doi:10.1371/journal.pcbi.1006572)
Supplement: S9 Table — Each sheet corresponds with the sets of models pictured in S1 Fig and S1; S2 Fig and S2 Table; and so on. (XLS) [file pcbi.1006572.s024.xls]

## Sheet: S1. Exp. 1 Tasks A + B
		Fixed	BayesU	BayesS	BayesW	BayesU + d noise	BayesS + d noise	BayesW + d noise	Ori. Est.	Lin. Neur.	Lin	Quad	BayesU + precision	BayesU + d noise + non-param. σ	BayesS + d noise + non-param. σ	BayesW + d noise + non-param. σ	Ori. Est. + non-param. σ	Lin. Neur. + non-param. σ	Lin + non-param. σ	Quad + non-param. σ	Fixed + non-param. σ	BayesU + d noise + free σC	BayesS + d noise + free σC	BayesW + d noise + free σC	Ori. Est. + free σC	BayesU + d noise + sep. meas. and inf. noise	BayesS + d noise + sep. meas. and inf. noise	BayesW + d noise + sep. meas. and inf. noise	Ori. Est. + sep. meas. and inf. noise
	measurement noise	σL, σH, β												σ1, σ2, σ3, σ4, σ5, σ6								σL, σH, β				σL,measurement, σH,measurement, βmeasurement
	inference noise																									σL,inference, σH,inference, βinference
	assumed category widths																					σ1, σ2
	orientation dependent noise	ψ												ψ												ψmeasurement, ψinference
	decision boundaries	k1A, k2A, k3A, k4A	k1, k2, k3, k4	k1A, k2A, k3A, k4A	k1A, k2A, k3A, k4A	k1, k2, k3, k4	k1A, k2A, k3A, k4A	k1A, k2A, k3A, k4A			k1A, k2A, k3A, k4A		k1, k2, k3, k4		k1A, k2A, k3A, k4A	k1A, k2A, k3A, k4A			k1A, k2A, k3A, k4A		k1A, k2A, k3A, k4A	k1, k2, k3, k4	k1A, k2A, k3A, k4A	k1A, k2A, k3A, k4A		k1, k2, k3, k4	k1A, k2A, k3A, k4A	k1A, k2A, k3A, k4A	k1A, k2A, k3A, k4A
		k1B, k2B, k3B, k4B, k5B, k6B, k7B		k1B, k2B, k3B, k4B	k1B, k2B, k3B, k4B, k5B, k6B, k7B		k1B, k2B, k3B, k4B	k1B, k2B, k3B, k4B, k5B, k6B, k7B			k1B, k2B, k3B, k4B, k5B, k6B, k7B				k1B, k2B, k3B, k4B	k1B, k2B, k3B, k4B, k5B, k6B, k7B			k1B, k2B, k3B, k4B, k5B, k6B, k7B		k1B, k2B, k3B, k4B, k5B, k6B, k7B		k1B, k2B, k3B, k4B	k1B, k2B, k3B, k4B, k5B, k6B, k7B			k1B, k2B, k3B, k4B	k1B, k2B, k3B, k4B, k5B, k6B, k7B	k1B, k2B, k3B, k4B, k5B, k6B, k7B
											m1A, m2A, m3A, m4A								m1A, m2A, m3A, m4A
											m1B, m2B, m3B, m4B, m5B, m6B, m7B								m1B, m2B, m3B, m4B, m5B, m6B, m7B
	d noise					σd								σd								σd				σd
	precision weight												𝜔
	tuning curve width									σTC								σTC
	lapse rates	λ1, λ4, λconfidence, λrepeat
	total # of parameters	19	12	16	19	13	17	20	19	20	30	30	12	16	20	23	22	23	33	33	22	15	19	22	21	17	21	24	23

## Sheet: S2. Exp. 1 Task A
		Fixed	Bayes + d noise	Ori. Est.	Lin. Neur.	Lin	Quad
	measurement and inference noise	σL, σH, β
	orientation dependent noise	ψ
	decision boundaries	k1A, k2A, k3A, k4A				k1A, k2A, k3A, k4A
						m1A, m2A, m3A, m4A
	d noise		σd
	tuning curve width				σTC
	lapse rates	λ1, λ4, λconfidence, λrepeat
	total # of parameters	12	13	12	13	16	16

## Sheet: S3. Exp. 1 Task B
		Fixed	BayesS + d noise	BayesW + d noise	Ori. Est.	Lin. Neur.	Lin	Quad
	measurement and inference noise	σL, σH, β
	orientation dependent noise	ψ
	decision boundaries	k1B, k2B, k3B, k4B, k5B, k6B, k7B	k1B, k2B, k3B, k4B	k1B, k2B, k3B, k4B, k5B, k6B, k7B			k1B, k2B, k3B, k4B, k5B, k6B, k7B
							m1B, m2B, m3B, m4B, m5B, m6B, m7B
	d noise		σd
	tuning curve width					σTC
	lapse rates	λ1, λ4, λconfidence, λrepeat
	total # of parameters	15	13	16	15	16	22	22

## Sheet: S4. Exp. 1 Task A+B cat.-only
		Fixed	Bayes + d noise	Ori. Est.	Lin. Neur.	Lin	Quad
	measurement and inference noise	σL, σH, β
	orientation dependent noise	ψ
	decision boundaries	k4A, k4B				k4A, k4B
						m4A, m4B
	d noise		σd
	tuning curve width				σTC
	lapse rates	λ, λrepeat
	total # of parameters	8	9	8	9	10	10

## Sheet: S5. Exp. 1 Task B w A params
		Fixed	BayesS + d noise	BayesW + d noise	Ori. Est.	Lin. Neur.	Lin	Quad
	measurement and inference noise	σL, σH, β (fixed from Task A cat. choice data)
	orientation dependent noise	ψ (fixed from Task A cat. choice data)
	decision boundaries	k1B, k2B, k3B, k4B, k5B, k6B, k7B	k1B, k2B, k3B, k4B	k1B, k2B, k3B, k4B, k5B, k6B, k7B			k1B, k2B, k3B, k4B, k5B, k6B, k7B
							m1B, m2B, m3B, m4B, m5B, m6B, m7B
	d noise		σd
	tuning curve width					σTC
	lapse rates	λ1, λ4, λconfidence, λrepeat
	total # of parameters	11	9	12	11	12	18	18

## Sheet: S6. Exp. 2 Task A + B
		Fixed	BayesU + d noise	BayesS + d noise	BayesW + d noise	Ori. Est.	Lin. Neur.	Lin	Quad
	measurement and inference noise	σL, σH, β
	orientation dependent noise	ψ
	decision boundaries	k1A, k2A, k3A, k4A	k1, k2, k3, k4	k1A, k2A, k3A, k4A	k1A, k2A, k3A, k4A	k1A, k2A, k3A, k4A		k1A, k2A, k3A, k4A
		k1B, k2B, k3B, k4B, k5B, k6B, k7B		k1B, k2B, k3B, k4B	k1B, k2B, k3B, k4B, k5B, k6B, k7B	k1B, k2B, k3B, k4B, k5B, k6B, k7B		k1B, k2B, k3B, k4B, k5B, k6B, k7B
								m1A, m2A, m3A, m4A
								m1B, m2B, m3B, m4B, m5B, m6B, m7B
	d noise		σd
	tuning curve width						σTC
	lapse rates	λ1, λ4, λconfidence, λrepeat
	total # of parameters	19	13	17	20	19	20	30	30

## Sheet: S7. Exp. 3 Task B
		Fixed	BayesS + d noise	BayesW + d noise	Ori. Est.	Lin. Neur.	Lin	Quad
	measurement and inference noise	σL, σH, β
	orientation dependent noise	ψ
	decision boundaries	k1B, k2B, k3B, k4B, k5B, k6B, k7B	k1B, k2B, k3B, k4B	k1B, k2B, k3B, k4B, k5B, k6B, k7B			k1B, k2B, k3B, k4B, k5B, k6B, k7B
							m1B, m2B, m3B, m4B, m5B, m6B, m7B
	d noise		σd
	tuning curve width					σTC
	lapse rates	λ1, λ4, λconfidence, λrepeat
	total # of parameters	15	13	16	15	16	22	22

## Sheet: S8. Exp. 3 Task B cat.-only
		Fixed	Bayes + d noise	Ori. Est.	Lin. Neur.	Lin	Quad
	measurement and inference noise	σL, σH, β
	orientation dependent noise	ψ
	decision boundaries	k4B				k4B
						m4B
	d noise		σd
	tuning curve width				σTC
	lapse rates	λ, λrepeat
	total # of parameters	7	8	7	8	8	8
